# Supplementary material for: Effectiveness and Safety of Mitral Valve Plasty in Patients with an Anomalous Origin of the Coronary Artery from the Pulmonary Artery
Source: J Cardiovasc Dev Dis. 2023 Feb 9;10(2):75. doi: 10.3390/jcdd10020075 (PMC9959487; doi:10.3390/jcdd10020075)
Supplement: Supplementary file 1 [file jcdd-10-00075-s001.zip]

Archive with 1 entries (1 files):
- jcdd-2145766-supplementary.pdf
